# Supplementary material for: Increased memory B cell potency and breadth after a SARS-CoV-2 mRNA boost
Source: Nature. 2022 Apr 21;607(7917):128–34. doi: 10.1038/s41586-022-04778-y (PMC9259484; doi:10.1038/s41586-022-04778-y)
Supplement: Supplementary file 2 — Individual participant characteristics. [file 41586_2022_4778_MOESM2_ESM.xlsx]

## Sheet: Sheet1
	SI Table 1. Individual participant characteristics
									Ethnicity										COVID-19 history §																		Serological parameters
											Study subgroup												Vaccination time line (days)														ELISA binding to RBD (AUC)
	ID		Age (years)		Sex		Race				Previously published cohort		Prime-boost cohort ¶		Longitudinal follow-up †		Vax3 follow-up ^				Vaccine platform received		1st to 2nd dose		2nd to 3rd dose		1st dose to Prime visit ¶		2nd dose to Vax2 (1.3m) visit ¶		2nd dose to Initial (1.3m) visit *		2nd dose to Follow-up (5m) visit †		3rd dose to Follow-up (Vax3) visit ^		IgG (Prime)	IgG (Vax2/1.3m)	IgG (Initial/1.3m)	IgG (F/u / 5m)	IgG (F/u / Vax3)		IgM (Prime)	IgM (Boost/1.3m)	IgM (Initial/1.3m)	IgM (F/u / 5m)	IgM (F/u / Vax3)		IgA (Prime)
	C001		38		F		Caucasian		Non-Hispanic		Yes ‡▽		-		Yes		Yes		No		Pfizer-BioNTech		22		251		-		-		35		133		56		-	-	633545	127543	339323		-	-	1317	886.7	2366		-
	C002		41		M		Caucasian		Non-Hispanic		Yes ‡▽		-		Yes		Yes		No		Pfizer-BioNTech		21		373		-		-		79		177		27		-	-	35161	17082	95394		-	-	452.4	166.3	350.5		-
	C003		41		M		Caucasian		Non-Hispanic		Yes ‡▽		-		Yes		-		No		Moderna		28		-		-		-		21		125		-		-	-	783904	197507	-		-	-	70230	23201	-		-
	C004		37		M		Caucasian		Non-Hispanic		Yes ‡▽		-		Yes		Yes		No		Pfizer-BioNTech		21		389		-		-		70		170		27		-	-	645627	94161	431944		-	-	1381	1090	2443.5		-
	C005		50		M		Black		Non-Hispanic		Yes ▽		-		Yes		Yes		No		Moderna		28		326		-		-		91		175		94		-	-	445552	139062	151463		-	-	4429	3954	3954.5		-
	C006		65		M		Caucasian		Non-Hispanic		Yes ▽		Yes		Yes		Yes		No		Pfizer-BioNTech		21		245		16		22		-		146		23		13511	130147	-	12749	228544		1177	756	-	182.7	858.35		358
	C007		27		M		Caucasian		Non-Hispanic		Yes ▽		Yes		Yes		Yes		No		Pfizer-BioNTech		21		252		15		37		-		141		21		39212	148177	-	21973	107986		2966	2025	-	720.9	606.35		1066
	C008		54		F		Caucasian		Non-Hispanic		Yes ▽		Yes		Yes		Yes		No		Pfizer-BioNTech		21		244		15		35		-		141		28		10879	235084	-	29380	120528		1272	1899	-	1138	1215.5		195
	C009		32		F		Caucasian		Hispanic		Yes ▽		Yes		Yes		Yes		No		Pfizer-BioNTech		21		244		15		36		-		141		22		12388	262824	-	45390	372059		442.5	932.3	-	710.3	2444.5		132.9
	C010		66		F		Caucasian		Non-Hispanic		Yes ▽		Yes		Yes		Yes		No		Pfizer-BioNTech		21		245		14		34		-		146		21		15883	226006	-	29200	278088		869.6	1019	-	1059	3198		2519
	C011		73		F		Caucasian		Non-Hispanic		Yes ▽		Yes		Yes		Yes		No		Moderna		28		274		15		28		-		131		21		16811	206362	-	40185	191420		813	3004	-	1529	1246		441.4
	C012		30		F		Caucasian		Non-Hispanic		Yes ▽		Yes		Yes		Yes		No		Moderna		28		288		15		22		-		137		25		47359	676898	-	137867	659152		1674	1984	-	3052	2595		2178
	C014		35		M		Caucasian		Non-Hispanic		Yes ▽		Yes		Yes		-		No		Pfizer-BioNTech		21		-		20		38		-		172		-		37511	260789	-	41093	-		2057	1647	-	1988	-		998.3
	C015		27		M		Caucasian		Hispanic		Yes ▽		Yes		Yes		Yes		No		Pfizer-BioNTech		21		265		16		42		-		168		22		7435	123798	-	37405	153428		671.4	481.6	-	771.8	629.25		198.9
	C016		32		M		Caucasian		Hispanic		Yes ▽		Yes		Yes		Yes		No		Moderna		29		287		16		18		-		137		19		95414	1.43979e+06	-	300385	926402		3776	12465	-	8152	4483.5		3247
	C017		25		M		Caucasian		Non-Hispanic		Yes ▽		Yes		Yes		Yes		No		Pfizer-BioNTech		21		252		19		21		-		244		21		89654	556212	-	38234	276438		2904	4371	-	1804.5	780.1		2298
	C018		24		F		Caucasian		Non-Hispanic		Yes ▽		Yes		Yes		Yes		No		Pfizer-BioNTech		21		242		19		48		-		172		23		30863	147258	-	68447	196316		1471	1886	-	2603	7947		396.5
	C019		34		M		Caucasian		Non-Hispanic		Yes ▽		Yes		Yes		Yes		No		Pfizer-BioNTech		21		245		19		34		-		146		21		15734	111701	-	17140	394555		2477	385.9	-	1314	8213		164.8
	C020		39		F		Caucasian		Non-Hispanic		Yes ▽		Yes		-		-		No		Moderna		29		-		21		45		-		-		-		49553	395650	-	-	-		1393	4561	-	-	-		5075
	C021		37		F		Caucasian		Non-Hispanic		Yes ▽		Yes		Yes		Yes		No		Pfizer-BioNTech		21		212		20		28		-		168		47		45417	110239	-	52542	96087		4116	3570	-	1753	2169.5		1765
	C022		31		M		Caucasian		Non-Hispanic		Yes ▽		Yes		-		Yes		No		Pfizer-BioNTech		21		285		19		43		-		-		23		22872	311110	-	-	349476		1894	2596	-	-	7292		346.2
	C023		78		F		Caucasian		Non-Hispanic		Yes ▽		Yes		Yes		-		No		Pfizer-BioNTech		21		-		13		30		-		155		-		3274	80094	-	27944	-		2244	2355	-	1009.5	-		219.8
	C025		25		F		Caucasian		Non-Hispanic		Yes ▽		Yes		Yes		-		No		Moderna		28		-		24		17		-		151		-		133147	137987	-	44010	-		35618	38415	-	16786	-		1346
	C026		32		M		Caucasian		Non-Hispanic		Yes ▽		Yes		Yes		-		No		Moderna		28		-		17		16		-		157		-		70087	399259	-	101014	-		1790	2849	-	2280	-		1703
	C027		33		M		Caucasian		non-hispanic		No		-		-		Yes		No		Pfizer-BioNTech		21		255		-		-		-		-		53		-	-	-	-	24984.5		-	-	-	-	1003.5		-
	C028		25		M		Caucasian		Hispanic		Yes ▽		Yes		Yes		Yes		No		Pfizer-BioNTech		21		252		20		41		-		168		20		36779	181343	-	42554	247213		1874	1345	-	1073	1167.5		1251
	C029		58		F		Caucasian		Non-Hispanic		Yes ▽		Yes		Yes		Yes		No		Pfizer-BioNTech		21		244		20		49		-		166		20		16171	71405	-	43290	647292		2850	3266	-	3945	5599.5		380.4
	C030		35		F		Caucasian		Non-Hispanic		Yes ▽		-		Yes		-		No		Pfizer-BioNTech		20		-		-		-		123		198		-		-	-	199671	65532	-		-	-	3506	3157	-		-
	C031		26		M		Caucasian		Non-Hispanic		Yes ▽		Yes		Yes		Yes		No		Pfizer-BioNTech		21		242		17		37		-		165		17		69918	358332	-	153371	441153		890.4	942.5	-	1350.4	983.6		1450
	C032		28		M		Caucasian		Non-Hispanic		Yes ▽		Yes		Yes		-		No		Pfizer-BioNTech		21		-		17		45		-		161		-		44309	149786	-	69651	-		3226	3891	-	2025	-		2045
	C033		27		M		Caucasian		Non-Hispanic		Yes ▽		Yes		Yes		-		No		Pfizer-BioNTech		21		-		21		42		-		169		-		61376	128348	-	61183	-		1762	2006	-	3570.5	-		1625
	C034		39		F		Caucasian		Hispanic		Yes ▽		Yes		Yes		Yes		No		Pfizer-BioNTech		24		273		22		31		-		245		22		32727	477208	-	219583	284658		523.6	1535	-	2032.5	1477		855.5
	C035		23		F		Caucasian		Non-Hispanic		Yes ▽		Yes		Yes		Yes		No		Pfizer-BioNTech		31		238		27		31		-		155		21		49598	465562	-	80484	845582		2835	2235	-	2537	7327		725.9
	C082		25		M		caucasian		Non- Hispanic		No		-		-		Yes		No		Pfizer-BioNTech		21		191		-		-		-		-		24		-	-	-	-	59753.5		-	-	-	-	748.75		-
	C084		37		F		Caucasian		Non-Hispanic		No		-		-		Yes		No		Pfizer-BioNTech		21		184		-		-		-		-		18		-	-	-	-	704524		-	-	-	-	6918.5		-
	C085		36		F		Asian		Non-Hispanic		No		-		-		Yes		No		Pfizer-BioNTech		21		225		-		-		-		-		22		-	-	-	-	488913		-	-	-	-	1697		-
	C088		28		F		Black		Non-Hispanic		No		-		-		Yes		No		Pfizer-BioNTech		21		240		-		-		-		-		30		-	-	-	-	763858		-	-	-	-	2220		-
	C089		61		F		Caucasian		Non-Hispanic		No		-		-		Yes		No		Pfizer-BioNTech		31		196		-		-		-		-		26		-	-	-	-	1.31576e+06		-	-	-	-	8080.5		-
	C090		32		M		Asian		Non-Hispanic		No		-		-		Yes		No		Pfizer-BioNTech		15		208		-		-		-		-		31		-	-	-	-	548959		-	-	-	-	975.65		-
	C092		36		F		Caucasian		Non-Hispanic		No		-		-		Yes		No		Pfizer-BioNTech		21		197		-		-		-		-		32		-	-	-	-	807848		-	-	-	-	6137.5		-
	C093		28		F		Caucasian		Hispanic		No		-		-		Yes		No		Pfizer-BioNTech		23		267		-		-		-		-		20		-	-	-	-	371670		-	-	-	-	5855		-
	C094		26		F		Caucasian		Non-Hispanic		No		-		-		Yes		No		Pfizer-BioNTech		21		278		-		-		-		-		26		-	-	-	-	1207203		-	-	-	-	4710.5		-
	‡ = published as Wang, Z., Schmidt, F., Weisblum, Y. et al. mRNA vaccine-elicited antibodies to SARS-CoV-2 and circulating variants. Nature 592, 616–622 (2021). https://doi.org/10.1038/s41586-021-03324-6
	▽ = published as Cho, A., Muecksch, F., Schaefer-Babajew, D., et al. Anti-SARS-CoV-2 receptor binding domain antibody evolution after mRNA vaccination. Nature 1–9 (2021) doi:10.1038/s41586-021-04060-7.
	§ = Positive COVID-19 history either through unambiguous clinical history as determined by the clinical investigator or verified through nucleic acid amplification/antigen detection at the time of infection; or through serology testing
	¶ = Study visits following the 1st dose are indicated as "Prime" and a subsequent study visit following the 2nd dose as "Vax2", respectively. Unless specified otherwise, for all analyses throughout the manuscript the "Vax2" timepoint of individuals from the "Prime-boost cohort" is pooled with the "Initial visit" timepoint of participants for whom a "Prime" timepoint was not available ("Longitudin…
	* = "Initial visit" refers to the post-Vax2 visit of individuals for whom a "Prime" timepoint was not available ("Longitudinal follow-up" only). Unless specified otherwise, for all analyses throughout the manuscript the "Vax2" timepoint of individuals from the "Prime-boost cohort" is pooled with the "Initial visit" timepoint of participants for whom a "Prime" timepoint was not available ("Longitu…
	† = Longitudinal follow-up ("F/u") indicates an additional visit between 4-6 months after vaccination for individuals who were either enrolled in the prime-boost cohort or participated in an initial study visit after having received both doses
	^ = Vax3 follow-up ("F/u") indicates an additional visit 1 month after third booster vaccination for individuals who were enrolled in the prime-boost cohort, participated in an initial study visit after having received both doses, or provided a single sample after third vaccination
[truncated: 9 more columns]
