# Supplementary material for: Increased memory B cell potency and breadth after a SARS-CoV-2 mRNA boost
Source: Nature. 2022 Apr 21;607(7917):128–34. doi: 10.1038/s41586-022-04778-y (PMC9259484; doi:10.1038/s41586-022-04778-y)
Supplement: Supplementary file 5 — Binding and neutralization activity of persisting clones. [file 41586_2022_4778_MOESM5_ESM.xlsx]

## Sheet: Sheet1
	SI Table 4. Neutralization of shared clones isolated after vaccination.
	Participant		Prime			Vax 2 - 1.3m			Vax 2 - 5m			Vax 3 - 1m
			mAb ID	IC50 (ng/ml)	IC90 (ng/ml)	mAb ID	IC50 (ng/ml)	IC90 (ng/ml)	mAb ID	IC50 (ng/ml)	IC90 (ng/ml)	mAb ID	IC50 (ng/ml)	IC90 (ng/ml)
	C017		C2109	848.907	1000	C2166	763.621	1000
			C2110	118.118	1000	C2167	79.7634	768.85	C2534	3.55432	23.3532	C2616	4.81927	32.9282
			C2112	1000	1000	C2168	1000	1000	C2533	1000	1000
			C2111	1000	1000							C2671	958.938	1000
			C2113	65.0798	470.951							C2669	4.59929	42.9543
			C2134	1000	1000							C2651	1000	1000
			C2185	511.314	1000							C2672	7.21923	51.0013
			C2670	1000	500							C2664	1000	1000
			C2674	366.981	1000							C2673	9.28686	56.7015
			C2676	1000	1000							C2675	1000	1000
			C2678	416.431	1000							C2677	802.565	1000
			C2680	1000	1000							C2679	1000	1000
			C2181	1000	1000	C2182	1000	1000	C2536	1000	1000	C2623	1000	1000
			C2183	1000	1000	C2184	1000	1000	C2535	804.993	1000
			same mAb	n.d	n.d	C2180	1000	1000				C2626	1000	1000
						C2169	1000	1000				C2612	1000	1000
						C2172	453.743	1000				C2621	120.273	1000
						C2173	95.8575	522.681				C2625	7.20616	62.1055
						C2628	29.9781	365.579				C2629	7.95937	85.6093
						C2631	1000	1000				C2632	768.492	1000
						C2633	94.7151	1000				C2634	559.624	1000
						C2637	1000	1000				C2638	1000	1000
						C2639	981.398	1000				C2640	1000	1000
						C2649	1000	1000				C2650	1000	1000
						C2652	56.6842	1000				C2653	2.73236	24.6982
						C2666	1000	1000				C2667	950.639	1000
			C2135	1000	1000				C2542	1000	1000	C2636	1000	1000
						C2178	14.7739	68.5186	C2537	7.13596	39.0616
			C2543	10.0857	308.032				C2544	7.25157	46.9493	C2620	7.35668	20.5018
			C2547	1000	1000				C2548	1000	1000
			C2557	285.482	1000				C2558	904.552	1000	C2665	212.384	1000
						C2545	2.99188	38.8691	C2546	7.88367	37.8589	C2622	5.80723	25.9714
						C2552	365.492	1000	C2553	1000	1000	C2613	1000	1000
						C2540	129.334	1000	C2541	388.65	1000
						C2550	n.d	n.d	C2551	33.9444	1000	C2624	64.1372	1000
									C2564	1000	1000	C2630	1000	1000
						C2618	1000	1000	C2563	859.726	1000	C2619	1000	1000
									C2555	276.272	1000	C2617	1000	1000
									C2614	220.841	1000	C2615	138.929	1000
									C2641	6.12246	53.7353	C2642	5.37518	47.0193
									C2643	5.71413	29.2529	C2644	4.06576	27.9154
									C2645	5.15744	27.9451	C2646	3.33495	40.965
									C2647	5.39658	68.8152	C2648	5.17272	48.7719
									C2661	11.4826	57.5175	C2662	13.1708	70.7185
	C006		C2013	895.654	1000	C2206	1000	1000
			C2207	1000	1000	C2208	249.022	1000
			C2209	44.4548	1000	C2210	244.266	1000				C2571	16.6265	313.493
						C2465	26.7139	1000	C2464	4.64794	12.5351
						C2430	13.1464	899.083	C2431	6.67237	43.2548	C2579	8.26668	43.5092
						C2467	1000	1000	C2466	1000	1000	C2578	1000	1000
						C2572	798.948	1000				C2573	1000	1000
						C2574	1000	1000				C2575	61.1134	903.859
									C2427	1000	1000	C2596	1000	1000
									C2576	378.765	1000	C2577	117.528	1000
									C2581	746.8	500	C2582	1000	1000
									C2586	11.72	44.6056	C2587	6.91403	53.4228
									C2589	47.2172	1000	C2590	73.6557	1000
									C2591	131.02	1000	C2592	240.865	1000
									C2594	1000	1000	C2595	1000	1000
									C2597	1000	1000	C2598	1000	1000
									C2600	1000	1000	C2601	1000	1000
	C001					C2503	246.564	1000	C2502	904.175	1000	C2504	526.81	1000
						C2519	148.253	1000				C2520	725.993	1000
						C817	1000	1000	C1167	1000	1000
						C1168	1000	1000	C1169	1000	1000
						C2483	1000	1000	C2478	1000	1000
						C1263	434.11	1000	C2479	477.315	1000	C2501	790.62	1000
									C2484	14.4206	226.146	C2498	86.3752	895.418
									C1171	111.646	1000	C2500	759.927	1000
									C2485	6.60292	22.8821	C2496	10.2118	72.6345
									C1180	6.7255	42.6861	C2488	1.51968	14.0656
									C2487	1000	1000	C2491	1000	1000
									C1176	1000	1000	C2506	1000	1000
									C2511	10.6638	45.0946	C2512	3.7615	28.7298
									C2523	15.5029	57.852	C2524	10.3072	56.1329
									C1172	66.2622	1000	C2508	52.997	854.429
									C2517	339.95	830.555	C2518	152.796	1000
	C009								C3027	1000	1000	C3050	1000	1000
									C3084	40.6858	682.018	C3051	11.4424	492.912
									C3033	1000	1000	C3053	1000	1000
									C3085	18.6892	184.933	C3054	20.0658	94.8583
									C3086	113.329	1000	C3055	35.1828	461.402
									C3034	7.62903	66.1799	C3057	5.04511	41.2211
									C3088	20.7588	189.687	C3060	14.1842	120.369
									C3049	505.255	1000	C3061	136.047	1000
									C3089	685.015	1000	C3062	733.733	1000
									C3090	665.696	1000	C3063	234.664	1000
									C3044	1000	1000	C3064	151.081	1000
									C3091	149.155	1000	C3066	300.47	1000
									C3092	710.221	1000	C3068	972.211	1000
									C3037	1000	1000	C3070	1000	1000
									C3035	945.411	1000	C3071	228.395	1000
									C3093	1000	1000	C3073	1000	1000
	C008								C3002	40.5534	267.673	C3094	39.9395	163.874
									C3145	9.73968	83.9124	C3095	13.27	68.715
									C3007	1000	1000	C3096	1000	1000
									C3146	63.1556	1000	C3097	136.705	1000
									C3010	1000	1000	C3098	792.389	1000
									C3005	1000	1000	C3099	672.262	1000
									C3020	1000	1000	C3101	1000	1000
									C3132	64.766	1000	C3103	34.0928	1000
									C3133	236.038	1000	C3104	118.263	1000
									C3134	74.9125	1000	C3105	151.414	1000
									C3006	73.2808	832.357	C3107	28.5812	514.54
									C3147	19.2759	268.126	C3108	8.69593	186.461
									C3022	1000	1000	C3109	464.084	1000
									C3135	1000	1000	C3110	5.4491	39.4211
									C3136	28.5352	831.769	C3111	22.1172	211.915
									C3143	1000	1000	C3114	1000	1000
									C3138	1000	1000	C3115	477.919	1000
									C3139	6.36391	36.028	C3118	4.05583	37.2229
									C3011	19.9518	54.0424	C3119	8.42865	53.2927
									C3140	10.3246	80.5411	C3121	16.4408	209.029
									C3004	1000	1000	C3144	1000	1000
