# Supplementary material for: Increased memory B cell potency and breadth after a SARS-CoV-2 mRNA boost
Source: Nature. 2022 Apr 21;607(7917):128–34. doi: 10.1038/s41586-022-04778-y (PMC9259484; doi:10.1038/s41586-022-04778-y)
Supplement: Supplementary file 6 — Neutralization activity of clonal pairs isolated 5 months after the second dose and 1 month after the third dose against the mutant pseudovirus panel. [file 41586_2022_4778_MOESM6_ESM.xlsx]

## Sheet: Sheet1
SI Table 5. Neutralization activity of mAbs against mutant SARS-CoV-2 pseudoviruses - Clonal pairs isolated at 5m after Vax2 and 1 month after Vax3
		IC50 (ng/ml)
	ID	WT	WT (R683G)	R346S	K417N	N440K	A475V	E484K (R683G)	Q493R	N501Y	Beta-RBD (R683G)	Delta-RBD (R683G)	Omicron BA.1 (R683G)
Vax2-5m	C3145	16.7618	6.82496	8.18352	16.8036	10.4398	8.82227	9.38892	29.082	12.4008	335.832	5.22275	159.341
Vax3-1m	C3095	17.7608	4.1022	9.20074	8.03671	7.94632	6.79983	5.12925	17.8465	10.1756	2.6884	3.28825	13.2864
Vax2-5m	C3011	14.1446	2.2055	7.94726	3.17827	6.37718	7.31395	3.43654	19.7072	10.6593	4.51544	2.31198	105.368
Vax3-1m	C3119	16.7566	2.0051	7.19923	7.21027	8.33621	6.2689	3.9492	18.8353	8.51777	219.556	1.93559	>1000
Vax2-5m	C3034	11.7547	5.62251	6.60476	151.232	8.07425	34.2651	6.71826	13.6486	9.11796	990.164	6.09495	666.641
Vax3-1m	C3057	10.0761	2.96246	6.74789	4.09469	6.02395	4.63013	2.56831	10.6273	6.41002	12.1815	3.26623	46.8656
Vax2-5m	C2523	12.0044	3.6307	7.87543	95.4754	6.58219	5.68683	4.79764	14.1342	11.6939	>1000	3.38627	>1000
Vax3-1m	C2524	14.8352	2.86356	5.95325	2.90774	7.28015	5.17367	4.43088	15.6241	9.51979	128.115	2.33058	120.24
Vax2-5m	C2485	7.07096	1.53253	3.31001	173.749	4.14019	2.87364	2.20334	7.25933	3.42026	>1000	1.41925	681.269
Vax3-1m	C2496	12.7911	2.31015	7.36589	>1000	7.74417	6.95301	2.58238	13.2157	7.36486	>1000	2.05479	>1000
Vax2-5m	C3085	38.7849	6.73504	23.7395	10.6658	17.7179	23.8752	165.395	32.2184	16.7174	54.15	7.57163	49.8003
Vax3-1m	C3054	16.9614	7.32172	14.2739	6.38015	11.6046	11.7505	547.692	19.9441	14.4379	88.2789	154.189	28.203
Vax2-5m	C3139	14.8463	1.21097	6.65686	4.53377	5.977	4.69736	>1000	13.7673	5.73422	>1000	>1000	>1000
Vax3-1m	C3118	12.5719	1.18991	6.14931	3.64141	5.80126	5.02914	>1000	10.1556	5.83827	917.933	>1000	866.05
Vax2-5m	C3006	127.412	58.6365	135.358	30.1592	70.785	59.4459	102.375	167.547	74.2119	79.817	>1000	124.225
Vax3-1m	C3107	57.6568	16.6035	72.0887	20.1954	34.1716	28.5252	178.147	68.9627	51.7404	86.1982	941.431	717.293
Vax2-5m	C3086	397.827	233.718	519.927	56.2445	265.103	335.732	276.744	967.797	584.693	39.8604	>1000	28.3591
Vax3-1m	C3055	313.593	55.3457	218.832	25.5235	161.261	173.724	231.209	503.084	669.688	38.5052	554.68	15.5113
Vax2-5m	C1180	8.38743	0.536327	5.00562	2.15133	3.23098	2.68954	0.412898	6.8921	5.75663	0.379648	0.593651	1.14736
Vax3-1m	C2488	3.3812	0.224154	3.24666	1.95428	1.52335	1.36026	0.149492	2.50112	1.41575	0.145154	0.315608	0.565668
Vax2-5m	C3147	55.8082	5.98363	>1000	15.3793	27.8847	37.6224	18.5919	59.6642	38.6316	7.80431	8.31317	26.4227
Vax3-1m	C3108	50.3468	4.67403	>1000	11.636	29.6945	25.6501	16.7036	40.6412	25.1172	6.87386	4.98366	19.9789
Vax2-5m	C3140	21.0509	5.6237	12.6215	10.7902	11.8703	12.9223	5.28981	24.4599	>1000	>1000	5.75738	>1000
Vax3-1m	C3121	32.9666	15.8729	24.3164	10.7307	19.1	24.4614	18.7496	43.4649	>1000	>1000	16.0472	>1000
Vax2-5m	C3088	39.5205	15.2882	28.632	25.9817	30.201	34.8572	19.388	40.2431	24.5634	20.8647	23.3851	104.731
Vax3-1m	C3060	38.1381	15.7465	24.0117	28.1331	23.2018	29.0946	17.972	31.8711	27.7831	21.2398	14.1117	34.7264
Vax2-5m	C3136	72.7837	65.441	65.3839	95.3722	62.4467	69.0331	45.5187	76.421	45.5803	122.859	131.381	896.699
Vax3-1m	C3111	48.9062	20.6544	28.8792	34.069	26.257	37.5696	25.1146	39.0783	35.4223	33.1093	20.6533	79.7205
Vax2-5m	C3002	36.9621	19.1364	30.637	27.9185	28.1718	34.2921	13.4121	36.5691	25.4564	21.2471	24.2505	>1000
Vax3-1m	C3094	61.6359	25.1507	35.2355	38.881	34.1888	40.8996	27.1263	47.4155	39.7897	29.872	19.6942	>1000
Vax2-5m	C3084	51.1169	39.7775	40.5257	69.7384	33.0873	49.004	7.04479	49.2879	28.3604	72.7468	98.4212	>1000
Vax3-1m	C3051	51.0982	33.2315	31.8157	34.5841	37.2469	40.4032	53.61	48.7642	45.0837	50.0337	43.8394	>1000
Vax2-5m	C2586	12.4391	0.82889	5.26553	3.24917	5.49952	4.73092	2.18152	7.5485	3.12238	>1000	1.32994	>1000
Vax3-1m	C2587	15.3351	1.14279	6.15396	3.13157	6.20668	4.97409	6.19258	11.4523	7.53521	>1000	1.66256	>1000
Vax2-5m	C2511	12.7179	0.855933	5.66146	1.47753	5.80154	3.0696	3.31353	553.273	3.1834	>1000	1.3478	>1000
Vax3-1m	C2512	12.2662	0.574062	4.79754	1.03532	5.05641	2.69961	4.08912	170.412	2.85997	>1000	0.9116	>1000
