# Supplementary material for: Increased memory B cell potency and breadth after a SARS-CoV-2 mRNA boost
Source: Nature. 2022 Apr 21;607(7917):128–34. doi: 10.1038/s41586-022-04778-y (PMC9259484; doi:10.1038/s41586-022-04778-y)
Supplement: Supplementary file 7 — Neutralization activity of monoclonal antibodies isolated 1.3 months after the second dose and 1 month after the third dose against variant pseudoviruses. [file 41586_2022_4778_MOESM7_ESM.xlsx]

## Sheet: Sheet1
	SI Table 6. Neutralization activity of mAbs against variant SARS-CoV-2 pseudoviruses - antibodies isolated 1.3m after the second and 1m after the third vaccine dose
			IC50 (ng/ml)						IC50 (ng/ml)
		ID	WT (R683G)	Delta-RBD (R683G)	Omicron BA.1 (R683G)			ID	WT (R683G)	Delta-RBD (R683G)	Omicron BA.1 (R683G)
	Vax2-1.3m	C2049	5.15057	>1000	>1000		Vax3-1m	C2608	0.165447	0.319513	121.301
		C2317	549.932	>1000	>1000			C2493	81.8554	66.1584	>1000
		C2172	245.968	452.299	>1000			C2684	259.256	171.234	>1000
		C2045	41.1525	31.7171	>1000			C2606	0.862146	7.27546	2.29336
		C2237	0.698488	3.45318	>1000			C3083	30.9082	17.0257	20.2726
		C2319	6.29126	5.84271	>1000			C3123	49.5953	115.077	64.0742
		C2227	28.4719	16.0592	>1000			C3102	1.87132	680.664	1.83345
		C2188	45.7338	43.4416	>1000			C3125	1.04268	>1000	>1000
		C2037	74.0572	35.1689	>1000			C2593	1.2783	1.03329	0.926816
		C2047	40.3848	3.63311	>1000			C2655	0.773563	0.796319	12.7052
		C2039	0.490678	64.3315	160.292			C2654	2.08519	1.88777	>1000
		C2065	9.80333	31.1093	>1000			C2635	2.72508	2.72859	>1000
		C2167	140.137	1000	>1000			C2525	3.02676	1.45282	>1000
		C2210	145.671	>1000	>1000			C2529	11.782	5.68234	>1000
		C2175	4.89999	5.09658	>1000			C3059	0.39665	0.660655	>1000
		C2219	9.79875	67.1249	>1000			C3082	0.360119	0.412229	>1000
		C2228	145.863	253.257	645.952			C2510	4.16601	2.65318	937.128
		C2318	126.521	110.376	>1000			C2588	0.192548	1.43024	0.300946
		C2070	532.71	657.728	>1000
		C2321	254.334	306.822	392.165
